# Supplementary material for: Distinct Microbiomes of Gut and Saliva in Patients With Systemic Lupus Erythematous and Clinical Associations
Source: Front Immunol. 2021 Jul 1;12:626217. doi: 10.3389/fimmu.2021.626217 (PMC8281017; doi:10.3389/fimmu.2021.626217)
Supplement: Supplementary Figure 1 — Bacterial richness and diversity in feces samples of subgroups. (A) Bacterial richness and diversity index compared in fecal samples among LDAF, HDAF and HCF; (B) Bacterial richness and diversity index compared in fecal samples among MildF, ModerateF and SevereF. Statistically significant comparisons after the Wilcoxon rank-sum test and Benjamini–Hochberg false discovery rate (FDR) correction between groups are denoted as *0.05; ** < 0.01; and *** < 0.001. HCF, HC feces; HDAF, High Disease activity feces; LDAF, Low disease activity feces; MildF, mild feces; ModerateF, moderate feces; SevereF, severe feces. [file DataSheet_1.zip]

Archive with 21 entries (21 files):
- Figure S1 Comparison of alpha diversity  in fecal samples in SLE subgroups using different S.tif
- Figure S10 Comparison of bacterial genus in feces when dividing SLE patients into mild, moderate and severe group.tif
- Figure S11 Salivary microbiome profile by cohort based on 16S rRNA gene V3-V4 sequencing.tif
- Figure S12 SLES-specific biomarkers.tif
- Figure S13 Comparison of bacterial genus in saliva using SLEDAI score 6 as a cut-off.tif
- Figure S14 Comparison of bacterial genus in saliva when dividing SLE patients into mild, moderate and severe group.tif
- Figure S2 Comparison of alpha diversity  in saliva samples in SLE subgroups using different.tif
- Figure S3 PCOA analysis of fecal samples by different SLEDAI cut-offs.tif
- Figure S4 PCOA analysis of saliva samples by different SLEDAI cut-offs.tif
- Figure S5 phylum distribution in samples.tif
- Figure S6 Box plot of the comparison of Firmicutes Bacteroid.tif
- Figure S7 Fecal microbiome profile by cohort based on 16S rRNA gene V3-V4 sequencing.tif
- Figure S8 SLEF-specific biomarkers.jpg
- Figure S9 Comparison of bacterial genus in feces using SLEDAI score 6 as a cut-off.tif
- Table S1 Characteristics of participants.doc
- Table S2 Current medication usage.docx
- Table S3 Renal function Parameters in SLE patients.docx
- Table S4 Sequence in negative control samples constructed from biom file.doc
- Table S5 Presence of bacterial genus  in SLEF and SLES.doc
- Table S6 Presence of bacterial genus in HCF and HCS.doc
- Table S7 Comparison of studies on SLE gut microbiome.docx
